# Supplementary material for: Factors Associated with Self-Medication during the COVID-19 Pandemic: A Cross-Sectional Study in Pakistan
Source: Trop Med Infect Dis. 2022 Oct 25;7(11):330. doi: 10.3390/tropicalmed7110330 (PMC9694449; doi:10.3390/tropicalmed7110330)
Supplement: Supplementary file 1 [file tropicalmed-07-00330-s001.zip]

Archive with 1 entries (1 files):
- tropicalmed-1890044-supplementary.pdf
